# Supplementary material for: Interplay between Fungal Infection and Bacterial Associates in the Wax Moth Galleria mellonella under Different Temperature Conditions
Source: J Fungi (Basel). 2020 Sep 10;6(3):170. doi: 10.3390/jof6030170 (PMC7558722; doi:10.3390/jof6030170)
Supplement: Supplementary file 1 [file jof-06-00170-s001.zip]

Archive with 1 entries (1 files):
- Appendix A.pdf
